# Supplementary material for: Pro-Apoptotic and Anti-Migration Properties of a Thiazoline-Containing Platinum(II) Complex in MDA-MB-231 Breast Cancer Cells: The Role of Melatonin as a Synergistic Agent
Source: Antioxidants (Basel). 2022 Oct 1;11(10):1971. doi: 10.3390/antiox11101971 (PMC9598564; doi:10.3390/antiox11101971)
Supplement: Supplementary file 1 [file antioxidants-11-01971-s001.zip]

Archive with 1 entries (1 files):
- antioxidants-1863482-supplementary.pdf
